# Supplementary material for: Molecular Characterization of Human Lymph Node Stromal Cells During the Earliest Phases of Rheumatoid Arthritis
Source: Front Immunol. 2019 Aug 20;10:1863. doi: 10.3389/fimmu.2019.01863 (PMC6711342; doi:10.3389/fimmu.2019.01863)
Supplement: Supplementary file 1 [file Table_1.XLS]

## Sheet: gene.murine.FLN
Supplementary Table 1. The left column shows the 90 DEG genes per cell subset identified in mouse LNSC by Rodda et al. (2018) The right column shows the converted gene according to human nomenclature.
		Each black box describes the reported 10 DEG genes for each cell subset.							Ly6c1,Ligp1,Ly6i,Gm17056 do not have a human orthologues. The index next to these genes is the source reference
	mouse			human	cell subset		Reference
	Cr2			CR2	FDC		1	https://www.ncbi.nlm.nih.gov/pmc/articles/PMC4839075/
	Fcgr2b			FCGR2B			2	https://www.ensembl.org/Mus_musculus/Gene/Compara_Ortholog?db=core;g=ENSMUSG00000054072;r=18:60376027-60392634
	Fcer2a			FCGR2A			3	https://www.ensembl.org/Mus_musculus/Gene/Compara_Ortholog?db=core;g=ENSMUSG00000022586;r=15:74979534-74983430
	A230065H16Rik			LBH2			4	https://www.ensembl.org/Mus_musculus/Gene/Summary?db=core;g=ENSMUSG00000090387;r=12:40198656-40201105;t=ENSMUST00000164804
	Coch			COCH
	Serpina1e			SERPINE1
	Syt1			SYT1
	Stra6			STRA6
	Ephx4			EPHX4
	Aplp1			APLP1
	Tinagl1			TINAGL1	PVC
	Fapb4			FAPB4
	Esam			ESAM
	Olfr558			OR51E1
	Higd1b			HIGD1B
	Serpine2			SERPINE2
	Cystm1			CYSTM1
	Lmod1			LMOD1
	Itga7			ITGA7
	Cyp4b1			CYP4B1
	Hamp2			HAMP	MRC
	Pla2g7			PLA2G7
	Tnfsf11			TNFSF11
	Cxcl13			CXCL13
	Nkd2			NKD2
	Ch25h			CH25H
	Mansc4			MANSC4
	Timd4			TIMD4
	Tuba8			TUBA8
	Prkg2			PRKG2
	Igfbp6			IGFBP6	CD34
	Cd34			CD34
	Pcolce2			PCOLCE2
	Col15a1			COL15A1
	Mfap5			MFAP5
	Ly6c1			NA	1
	Lama2			LAMA2
	Mlana			MLANA
	Penk			PENK
	Ace			ACE
	Cxcl9			CXCL9	CXCL19 TRC
	Gbp4			GBP4
	Gbp5			GBP5
	Igtp			IRGM
	Gbp2			GBP2
	Serpina3f			SERPINA3
	Iigp1			NA	2
	Fam26f			CALHM6
	Ifit3			IFIT3
	Cxcl10			CXCL10
	Vsnl1			VSNL1	CCL19 low TRC
	Cxadr			CXADR
	Bmp4			BMP4
	Adamts5			ADAMTS5
	Prkcb			PRKCB
	Sfrp2			SFRP2
	Grem1			GREM1
	Fam180a			FAM180A
	Limch1			LIMCH1
	Il7			IL7
	Il13ra2			IL13RA2	CCL19 high TRC
	Thbs4			THBS4
	Clca3a1			CLCA2
	Krt20			KRT20
	Stc2			STC2
	Slc7a11			SLC7A11
	Pianp			PIANP
	Ly6i			NA	3
	Fabp7			FABP7
	Ddah1			DDAH1
	Cyp2f2			CYP2F1	INMT SC
	Nap1l5			NAP1L5
	Fam13a			FAM13A
	Inmt			INMT
	Ddit4l			DDIT4L
	Ptn			PTN
	Scara5			SCARA5
	Ophn1			OPHN1
	Figf			VEGFD
	Stc1			STC1
	Ptgs2			PTGS2	Nr4a1 SC
	Nr4a1			NR4A1
	Cxcl1			CXCL1
	Atf3			ATF3
	Nfkbiz			NFKBIZ
	Csrnp1			CSRNP1
	Zfp36			ZFP36
	Fosb			FOSB
	Gm17056			NA	4
	Egr1			EGR1
