# Supplementary material for: Molecular Characterization of Human Lymph Node Stromal Cells During the Earliest Phases of Rheumatoid Arthritis
Source: Front Immunol. 2019 Aug 20;10:1863. doi: 10.3389/fimmu.2019.01863 (PMC6711342; doi:10.3389/fimmu.2019.01863)
Supplement: Supplementary file 2 [file Table_2.XLS]

## Sheet: review2
	Supplementary Table 2 _ Expression level indicated in log CPM values of the 90genes from Rodda et al. paper
			Gene inclusion has to satisfy logCPM ⩾ 2.5, in ⩾ 12 samples. This selection guarantee that gene will be selected if it is expressed in ⩾ 80% of the libraries. E.g. Of the described murine FDC gene signature, only 40% is present in our expanded lymph node stromal cells, suggesting - as expected- a lack of this subset in our cultures.
				Study groups
				Healthy					pre-RA						RA						LBH2 = This gene is not present in the dataset
			90 genes	H5491	H8108	H8110	H8129	H8134	A5556	A6689	A6791	A7215	A7683	A8148	RA5384	RA6596	RA6731	RA7596	Selected genes	Cell subtypes	FAPB4= This gene is not present in the dataset
			CR2	0	0	0	0	0	0	0	0	0	0	0	0	0	0	0		FDC 40%
			FCGR2B	0	0	0	0	0	0	0	0	0	0	0	0	0	0	0
			FCGR2A	0.69	0	0	1.1	0.69	0	0	0	0	0.69	0	0	0	0	1.39			Ly6c1 = There is no human orthologus for this gene
			LBH2	NA	NA	NA	NA	NA	NA	NA	NA	NA	NA	NA	NA	NA	NA	NA			Iigp1 = There is no human orthologus for this gene
			COCH	4.49	2.48	3.09	2.3	3.14	2.64	4.36	3.53	1.1	4.17	4.45	2.77	3.53	4.8	3.4	COCH		Ly6i = There is no human orthologus for this gene
			SERPINE1	11.45	11.07	9.57	10.71	9.33	11.66	12.04	11.88	9.7	11.06	11.67	11.59	11.77	11.63	10.19	SERPINE1		Gm17056= There is no human orthologus for this gene
			SYT1	1.1	2.08	1.1	0	1.39	1.61	2.4	4.26	3.04	2.08	2.08	1.79	2.2	1.95	0.69
			STRA6	1.39	3	3.22	3	1.61	4.32	3.97	2.64	0	3.53	2.08	3.3	3.22	0.69	2.71	STRA6
			EPHX4	0.69	0	0.69	1.1	1.1	2.08	0	2.48	2.48	1.1	0.69	0	0.69	0	0			DN= Double Negative
			APLP1	3.91	3.85	3.81	4.61	4.17	5.09	4.94	4.26	3.18	4.95	4.61	5.01	4.47	4.78	4.22	APLP1		FRC= Fibroblastic Reticular Cell
																					FDC= Follicular Dentritic Cell
			TINAGL1	9.05	8.97	7.54	9.11	4.65	10.11	9.97	9.25	8.28	9.48	9.24	9.51	9.52	9.48	8.09	TINAGLI1	PVC 50%	PVC= Perivascular Cell
			FAPB4	NA	NA	NA	NA	NA	NA	NA	NA	NA	NA	NA	NA	NA	NA	NA			MRC= Marginal Reticular Cell
			ESAM	1.39	1.1	1.1	1.95	0.69	0.69	1.1	0	1.61	1.39	1.1	0.69	1.1	0.69	0.69			SC = Stromal Cell
			OR51E1	0	0.69	0	0	0	0	0	0	0	0	0	0	0	0	0			TRC= T-zone Reticular Cell
			HIGD1B	0	0	0	0	0	0	0	0	0	0	0	0	0	0	0
			SERPINE2	11.27	11.67	10.21	11.19	11.2	12.54	12.28	11.35	9.63	11.15	11.12	12.26	11.65	11.33	10.58	SERPINE2
			CYSTM1	6.32	6.46	6.19	7.31	6.13	6.55	6.47	6.66	6	6.24	6.55	6.47	6.24	6.41	5.91	CYSTM1		H=Healthy individual
			LMOD1	7.85	7.55	8.05	6.98	5.79	8.03	8.21	7.03	7.44	7.28	6.65	8.12	7.52	7.97	7.23	LMOD1		A= RA-risk individual
			ITGA7	8.62	8.02	6.55	7.93	6.7	8.64	8.11	9.16	6.21	8.23	8.64	8.48	7.26	8.88	7.29	ITGA7		RA= Rheumatoid Arthritis patient
			CYP4B1	0	0	0	0	0	0	0	0	0	0.69	0	0	0	0	0
			HAMP	0	0.69	0.69	0.69	0	0	0	0	0.69	0.69	0	0	0	0.69	0.69		MRC 10%
			PLA2G7	2.64	3.71	0	2.89	2.83	2.3	1.1	2.56	1.1	2.3	1.61	1.61	1.61	1.1	2.64		PRKG2
			TNFSF11	0	0	0	0	0.69	0	0	0	0	0	0	0	0	0	0
			CXCL13	0	0	0	0	0	0	0	0	0	0	0	0	0	0	0
			NKD2	1.39	0	0	0	0	0.69	0	0	1.39	0	0	0	0.69	0	0
			CH25H	0.69	2.3	5.56	3	3.04	2.3	0.69	3.09	4.73	0.69	2.2	1.39	2.4	2.2	0.69
			MANSC4	0.69	1.1	1.1	0	0	0	0.69	0	0.69	0	1.1	0	0	0.69	0
			TIMD4	0	0.69	0	0	0	0	0	0	0	0	0	0	0	0	0
			TUBA8	1.39	0.69	0.69	0.69	1.1	0.69	1.39	0.69	1.61	1.1	1.39	1.1	1.1	0.69	0
			PRKG2	4.77	6.2	4.75	5.24	6.43	3.56	4.41	5.12	7.57	4.64	5.63	5.58	3.09	5.73	5.93	PRGK2
			IGFBP6	8.06	7.91	6.75	9.82	9.29	7.06	6.93	8.66	7.8	7.99	8.16	6.9	6.1	6.95	7.58	IGFBP6	CD34 SC 70%
			CD34	1.1	3.71	3.97	4.56	6.14	2.08	2.2	2.89	4.44	1.79	0.69	2.71	2.08	0.69	3.71			In this signature has 9 genes because gene Ly6c1 has not human orthologuos.IGFBP6,POLCE2,COL15A1,MFAP5,LAMA2,PENK satisfy our criteria of selection. This list makes up 66.7% of the CD34's gene signature. We rounded up to 70% to facilitate the resolution of the analysis.
			PCOLCE2	6.8	6.5	4.54	7.95	7.03	6.44	6.41	8.06	6.96	7.33	7.67	5.77	5.14	6.44	6.69	POLCE2	IGFBP6
			COL15A1	7.87	8.09	10.62	8.83	6.64	7.16	8.51	7.91	9	7.05	8.48	8.26	8.33	8.48	6.29	COL15A1	POLCE2
			MFAP5	8.7	10.21	5.8	9.07	9.8	10.27	9.86	10.65	9.35	9.1	9.53	10.3	9.15	9.93	9.45	MFAP5	COL15A1
			Ly6c1	NA	NA	NA	NA	NA	NA	NA	NA	NA	NA	NA	NA	NA	NA	NA		MFAP5
			LAMA2	7.27	8.85	9.76	6.46	8.63	8.06	7.72	8.63	9.99	8.82	7.55	8.35	8.08	8.21	7.92	LAMA2	LAMA2
			MLANA	0	0	0	0	0	0	0	0	0	0	0	0	0	0	0		PENK
			PENK	4.3	4.39	4.34	5.87	4.77	4.41	2.83	4.82	3.93	4.55	3.83	4.25	3.83	4.62	5.03	PENK
			ACE	3.43	3.26	3.14	4.78	4.88	2.2	2.64	3.47	4.38	4.28	4.19	2.4	2.2	2.08	4.78
			CXCL9	0	0	0	0	0	0	0	0	0	0	0	0	0	0	0		CXCL19 TRC 30%
			GBP4	3.81	4.34	3.91	4.38	4.98	6.48	4.29	4.14	3.85	3.14	1.61	4.98	4.01	4.13	3.3	GBP4	GBP2
			GBP5	0	1.1	0	1.1	2.2	1.1	0	0	0	0	0	0.69	0	0	0		IFIT3
			IRGM	0.69	0	0	0	0	0.69	0	0	0	0.69	0	0	0	1.1	0		GBP4
			GBP2	7.26	6.83	7.08	6.18	7.66	7.18	7.29	6.83	7.34	5.89	6.27	7.21	6.54	7.25	6.38	GBP2
			SERPINA3	0.69	1.79	1.1	1.61	1.95	0.69	0	0	2.48	0.69	0.69	0.69	0.69	0.69	0
			ligp1	NA	NA	NA	NA	NA	NA	NA	NA	NA	NA	NA	NA	NA	NA	NA
			CALHM6	1.79	1.39	1.79	1.39	1.39	0.69	1.79	1.39	1.61	0.69	2.08	2.2	0.69	1.1	0
			IFIT3	7	7.06	5.63	6.21	7.78	6.29	6.01	6.99	7.01	6.15	6.58	6.13	6.08	5.69	7.01	IFIT3
			CXCL10	0	0.69	0	0	0	0	0	0	0	0	0	0	0	0	0
			VSNL1	0.69	0	0	0	2.71	0.69	0	2.4	3.3	0	1.39	0	0	1.39	1.79		CCL19 low TRC 70%
			CXADR	2.89	0.69	1.39	0	1.95	1.39	2.3	3.43	1.1	2.48	3.4	2.64	1.79	3.3	1.61		BMP4
			BMP4	7.53	7.26	6.6	7.15	7.33	6.41	6.49	6.93	7.3	6.54	7.1	6.79	6.68	6.83	6.38	BMP4	ADAMTS5
			ADAMTS5	8.95	9.08	8.86	7.63	8.96	7.94	7.63	8.38	9.25	8.39	9.05	8.78	8.24	8.27	8.69	ADAMTS5	SFRP2
			PRKCB	0	0	0.69	0	0	0	0	0	2.3	0.69	0	0	0	0	0		GREM1
			SFRP2	4.61	7.55	1.39	8.1	9.46	0	3.22	6.37	9.19	3.33	4.08	2.4	2.89	2.48	5.6	SFRP2	FAM1804
			GREM1	7.82	7.06	7.27	6.65	5.77	6.33	8.27	7.5	6.63	7.78	8.29	7.57	7.61	7.96	5.87	GREM1	LIMCH1
			FAM180A	5.3	5.16	2.71	5.61	6.81	5.31	4.79	6.13	5.79	4.98	4.73	3.14	2.89	5.27	5.37	FAM1804	IL7
			LIMCH1	9.32	9.86	8.18	8.04	9.52	9.6	9.76	7.94	8.18	8.51	9	9.23	9.66	8.63	8.9	LIMCH1
			IL7	4.34	4.92	5.55	4.62	5.73	1.95	0	3.71	5.39	2.56	3.93	3.83	2.08	3.53	3.85	IL7
			IL13RA2	4.98	3.71	3.3	4.08	7.04	3.37	0	4.94	4.64	5.35	4.17	2.3	1.79	3.37	4.25	IL13RA2	CCL19 high TRC 50%
			THBS4	2.2	3.47	2.3	2.4	4.5	2.08	1.39	1.61	5.99	1.95	2.08	1.95	1.1	2.71	1.79		IL13RA2
			CLCA2	4.63	3.61	3.58	3.14	6.29	1.61	2.71	4.03	5.25	3.74	4.91	2.08	2.08	3.47	5.18	CLCA2	CLCA2
			KRT20	0	0	0	0	0	0	0	0	0	0	0	0	0	0	0		STC2
			STC2	9.03	8.73	9.67	8.98	8.16	8.87	8.89	9.08	9.55	9.73	10.01	8.75	9.63	9.11	8.65	STC2	SLC7A11
			SLC7A11	7.4	8.58	9.66	6.27	7.69	8.53	8	7.83	7.96	7.92	7.82	8.62	8.57	7.37	7.78	SLC7A11	DDAH1
			PIANP	3.04	1.39	0.69	1.95	1.61	2.2	0	1.39	0	1.95	1.79	0	0	1.39	2.3
			Ly6i	NA	NA	NA	NA	NA	NA	NA	NA	NA	NA	NA	NA	NA	NA	NA
			FABP7	0	0	0	0	2.3	0	0	0	0	0	0	0	0	0	0
			DDAH1	9.16	9.24	8.81	8.09	8.53	9.86	9.64	9.5	8.85	9.21	9.14	9.61	9.64	9.21	8.7	DDAH1
			CYP2F1	0.69	0	0	0	0	0	0	0	0	0	0	0	0	0	0		INMT SC 60%
			NAP1L5	4.74	4.74	5.11	4.14	4.74	5.4	5.28	5.12	4.78	4.45	4.86	5.13	4.73	4.69	4.3	NAP1L5	NAP1L5
			FAM13A	6.8	7.01	6.76	5.63	6.64	6.68	6.8	6.72	6.72	5.89	6.52	6.8	6.73	6.59	6.4	FAM13A	FAM13A
			INMT	9	9.1	7.84	8.76	7.99	9.09	8.91	8.34	5.91	8.17	8.14	9.27	8.63	8.24	8.12	INMT	INMT
			DDIT4L	5.1	4.66	4.25	5.04	6.04	4.14	3.69	4.68	3.99	4.45	4.41	4.22	3.26	4.37	3.26	DDIT4L	DDIT4L
			PTN	1.39	0.69	6.54	1.61	2.94	1.1	2.08	1.1	3.14	2.08	0.69	1.1	1.1	3.37	1.79		OPHN1
			SCARA5	2.3	6.04	0	6.22	8.18	0	0.69	4.45	4.19	2.2	3.78	1.1	0.69	1.1	7.55		STC1
			OPHN1	5.51	5.43	5.15	4.49	5.56	5.71	5.84	5.75	5.35	5.44	5.81	5.34	5.23	5.62	5.21	OPHN1
			VEGFD	2.4	3.47	1.79	3.4	5.73	1.39	1.1	2.56	1.39	1.61	1.39	1.79	1.1	0	2.4
			STC1	8.21	7.42	7.5	6.38	5.27	7.52	7.18	7.58	6.11	6.07	7.69	6.72	6.3	7.01	6.1	STC1
			PTGS2	5.69	7.22	5.88	4.01	6.81	6.35	6.57	6.23	5.11	5.46	5.84	6.61	6.08	6.56	5.79	PTGS2	NR4a1 SC 90%
			NR4A1	5.48	7.63	5.47	6.08	5.52	6.39	5.66	5.56	4.95	5.48	5.09	6.61	4.9	5.5	5.09	NR4A1	PTGS2	In this signature has 9 genes because gene Gm17056 has not human orthologous. PTGS2, NR4A1, ATF3, NFKBIZ,CSRNP1, ZFP36, FOSB, EGR1 satisfy our criteria of selection. This list makes up 88.8% of the NR4a1's gene signature. We rounded up to 90% to facilitate the resolution of the analysis.
			CXCL1	1.61	1.1	3.64	1.1	4.08	1.1	0.69	4.38	1.1	0	0.69	0	0	0	0		NR4A1
			ATF3	6.2	7.93	4.3	5.45	5.95	6.68	5.68	6.53	5.45	5.78	5.77	7.28	5.96	5.87	5.14	ATF3	ATF3
			NFKBIZ	7.84	8.65	7.35	6.46	7.86	6.97	6.84	7.14	7.57	6.74	7.68	7.56	6.49	7.48	6.79	NFKBIZ	NFKBIZ
			CSRNP1	5.58	6.6	6.16	5.8	5.24	6.21	6.28	5.62	5.38	5.35	5.54	6.2	5.67	5.33	4.71	CSRNP1	CSRNP1
			ZFP36	6.56	7.49	6.1	6.81	7.25	5.95	5.7	6.32	6.93	6.05	6	6.61	5.32	6.03	6.09	ZFP36	ZFP36
			FOSB	6.55	8.93	5.95	7.2	7.26	6.68	5.68	6.18	5.79	6.22	4.75	7.9	5.7	5.34	6.17	FOSB	FOSB
			Gm17056	NA	NA	NA	NA	NA	NA	NA	NA	NA	NA	NA	NA	NA	NA	NA		EGR1
			EGR1	7.34	7.87	6.99	6.34	7.24	6.46	6.51	6.3	7.7	6.22	6.66	7.33	6.16	6.78	6.06	EGR1
