# Supplementary material for: Molecular Characterization of Human Lymph Node Stromal Cells During the Earliest Phases of Rheumatoid Arthritis
Source: Front Immunol. 2019 Aug 20;10:1863. doi: 10.3389/fimmu.2019.01863 (PMC6711342; doi:10.3389/fimmu.2019.01863)
Supplement: Supplementary file 3 [file Table_3.xlsx]

## Sheet: Significantly changed genes 
Supplementary Table 3: The significant differentially expressed genes are listed between the different groups.
RA versus healthy	RA-risk versus healthy	RA-risk versus RA
FBXL6	IGF1	ZSCAN16-AS1
UPP1	LOC285074	ANO4
NEIL1	HAS3	HAS3
CAPS	STIL	LOC101927021
SIGIRR	WISP2	LOC102606465
PPIL6	TWIST2	CHST7
PCDHGA7	FMN1	TYRO3
ZNF517	TLR4	CDK15
BMS1P6	LIPA	SNHG24
PIF1	KCND2	STIL
ATAT1	PON2	IFI30
NRM	TRAF3IP2-AS1	SIPA1L3
ANO4	ATP1B3	CHST11
GLUD1P3	NTN4	ABRACL
MAP4K2	LINC00963	GAS6-AS2
VMAC	PGM2	CCNA2
NFKBIE	PTGIS	SEMA7A
MAMDC4	KDELR3	FAH
METTL12	DHRS3	C14orf37
ZNF771	UCHL3	CCZ1B
ZNF524	NUDT11	APIP
C1orf101	GGH	ITGA6
APOBEC3F	CCND1	COL13A1
RAB36	MLLT6	GRAMD1B
SNAI3-AS1	TBC1D4	CHCHD7
SNORA72	TMEM140	TP53I3
SNORA9	EMX2OS	GGH
SMPD2	ELN	RMDN2
PAXIP1-AS1	HMGA2	NAGK
TPT1-AS1	SFRP1	HMGA2
CHST7	CDK15	MT2A
RNVU1-7	CTDSP2	TRPV2
CTF1	NATD1	QPCT
ADCK5	CNNM3	SRPX2
SPACA6P	HECW2	GLRX
TRIM52-AS1	LOC150776	CASP10
PABPN1	POLB	KIAA1456
ZBTB11-AS1	VTRNA2-1	SPOCD1
TAS2R20	NICN1	FKBP7
HIST1H2BI	FMOD	GNG11
SCNN1D	LOC284454	TNFAIP3
ARHGEF19	SNORD89	TVP23B
ANO8	FGF5	RNASET2
SNORD76	MAN1C1	LYNX1
C5orf56	PRPF40B	AK5
SNHG10	PSMD5-AS1	SNHG18
ADAMTS13	CORO1C	PLAT
SNORA4	FZD8	UXS1
LOC100506639	PRSS35	GSTO1
CREB3L4	VRK1	SLC20A1
SMG1P7	HIST1H1E	TBC1D4
CBX8	LOC100499489	PON2
MFSD7	SDHAP1	SOD3
SNORA16A	PLTP	HECW2
FAM98C	KIF23	TGM2
TMEM39B	NOMO2	ATP1B3
HIST1H2AH	SCARNA17	DUSP6
ADHFE1	SGTB	CCL2
LOC728743	VTRNA1-1	CRABP2
ACADS	PP7080	KDELR3
SNORA40	TEF	C14orf132
ATG16L2	MELK	PRDX4
ASB16-AS1	LTBP4	POSTN
AMY2B	FAM118A	IL7R
CFAP70	PTCHD4	TPBG
PHF7	KBTBD8	RCN3
PRX	PDXDC1	KCNK2
TMCO6	TPX2	S100A4
CASP9	RNF44	KITLG
ZNF688	RAB3D	LIPA
DLGAP1-AS1	TANGO6	PRCP
MUTYH	STARD7	MOXD1
LOC101927021	RTCA	IGFBP2
SNORA7B	EZR	CCND1
SNORD8	AIFM2	DKK1
ANKRD16	SLC48A1	STAT1
TMEM120A	RNU4ATAC	CTSB
LOC102606465	CCNB1	TRAF3IP2-AS1
RNF207	BMS1P5	SLC7A7
MC1R	GOLT1B	EFNB2
SLC25A45	FLNB	ISYNA1
TMEM80	SNORD33	RFX2
NME5	PITRM1	MYHAS
ZNF446	RARS	IL17RD
RNU4ATAC	NOMO1	PPP1R13L
SNORA21	PRR3	TLE2
NSUN5	IL4R	AMIGO1
ENTHD2	SEMA7A	RASGRP3
SNORA54	RNU11	FAM84B
ARRDC1-AS1	CD27-AS1	SH3BGR
ARID3A	SERPING1	CCDC74A
BMS1P5	HCFC1R1	PLEKHG3
HIST1H2BJ	GALNT1	LOC150776
SDHAP1	PARS2	TACSTD2
RNU6ATAC	PBLD	TMEM30B
RPP25L	TNFAIP2	RNU11
LINC00936	GDF11	ADAMTS3
FRAT2	IFITM1	ARHGEF37
OSER1-AS1	KLF13	LTBP4
SLC25A29	TMED2	PSMD5-AS1
MED30	PCDHGA2	NHSL1
C11orf71	NIPAL3	RIMS3
RANGRF	DCBLD2	FRG1CP
RAD51D	BBS1	ST6GALNAC5
ACBD4	DDX20	PPM1D
IRF7	BTG2	PCDH1
HIST1H2AE	FOSB	SLC29A1
RAB3D	TAF1C	LUZP2
PMVK	SELT	NATD1
C15orf61	MBOAT2	LURAP1L
HIST1H2BG	NUS1	PTPRJ
PGAP2	SLC35E2B	FHOD3
ILF3-AS1	FAR2	HSPA2
WDR90	USP21	FAT3
HEXDC	LMO7	SLC23A2
DNAJC30	SCARNA9	PSIP1
SNORA27	ITGA6	ITIH5
RASSF5	BLVRB	PRPS1
ENKD1	MDH1	RAB11FIP1
VTRNA1-1	ABTB1	NR2F2
PIGBOS1	DNAJB4	THBS3
COQ10A	NCEH1	CTIF
CBLN3	ETNK2	C10orf10
TAF6L	ARFGAP3	FAM129A
SNORA61	TP53I3	ID4
SLC26A11	ETV5	PADI2
ZNF581	GGA3	CD36
ZC3H10	ATP6V1D	FLNA
VTRNA2-1	KLF4
RELB	KAZALD1
TMEM216	FMN2
GSTM4	ILF3-AS1
NECAB3	RCN2
FUZ	ZMPSTE24
PVT1	DTX3
TMEM234	ADAMTSL4-AS1
GSTM2	HLX
SLC26A6	RNU5B-1
DTX4	TMEM198B
CCDC142	ANKRD16
MZF1	PDE10A
TP53TG1	PHF7
SNORA80A	LOC100288778
SNORA5A	GNPNAT1
SNORA24	SNORA61
TPCN2	PCIF1
CCDC57	CFL2
IFT27	ATP10A
ASTN2	FOCAD
LINC00938	LURAP1L
CRNDE	ERLEC1
STARD10	GDPD5
TAF1C	PLEKHG3
ZDHHC14	ABCD4
ARHGAP22	VBP1
SNHG12	CTPS1
C7orf43	RASSF5
VAMP5	LOX
C1QTNF6	C1R
NLE1	CLDN15
C9orf142	PTGER3
LOC285074	TBC1D1
CYB561D2	SEPP1
SNORA37	PAAF1
ADAMTSL4-AS1	CTDSP1
PRR5	RGS7
PEX16	C5orf30
SNORD33	COMMD10
DUSP23	NEIL1
COL27A1	HSD17B12
TGFB1	NEK7
RGS10	USP14
GAS6-AS2	PCDHGB2
TMEM99	MOXD1
BLOC1S4	SIX5
ANKAR	AUTS2
SYNGR1	UNKL
NR2F1	ROBO3
ZDHHC1	LINC00663
DZIP1L	MLF1
COQ4	OSTC
SNORA71A	UBASH3B
ABTB1	SPOCK1
SNORA6	VEGFC
ZSWIM7	CDC42EP4
TYMP	SH3BP5
SFXN5	SHC2
PELI3	PCED1A
SCRN2	THOC6
CCDC84	LRRC59
TMEM198B	ENKD1
FJX1	ACTR2
SNORA67	RCC1
SCARNA1	FLJ10038
GPR153	POLM
GALT	ADHFE1
THTPA	RNU12
ATHL1	RNU5A-1
AP4M1	SLFN12
IDUA	KIAA1614
SNHG18	DYNLT3
C19orf25	CPPED1
MOB3C	NTM
LRIG1	C10orf10
SETD4	TCF7L2
DTX3	PYGO2
IL7	SNX6
PHF19	CES2
RRNAD1	POSTN
THOC6	ZNF517
PSMG3-AS1	PALLD
ALDH3B1	STYX
ADCK4	ZFP36L1
C3orf18	YIPF5
LOC102724814	ANGPT1
BTBD19	GSDMD
ZNF500	TAF13
NR2F1-AS1	ZC3H10
ELP5	SNORA54
QTRT1	HLA-F
SIX5	DPT
POMT2	GTPBP4
SNORA20	FLCN
KCNJ8	DUSP23
RHBDD3	SNORD97
SNORD15A	LINC00936
HR	CRY2
METRN	GLIPR1
RIN1	CBX7
FMO4	DSP
LOC283788	OSTF1
RAB7B	C1QTNF6
ZNF316	MAMDC4
HLX	PELI3
IL15RA	ACLY
FLJ10038	CLU
CASP1	CDKN1C
IL11RA	CAP1
NICN1	DDIT4L
MICALL2	RNU4-2
GEMIN8	TMEM263
PSMB10	TXNDC9
PDXDC2P	C1S
SLC35G2	BZW2
LOC284454	CCAR2
SIVA1	CRTC2
C19orf60	HIRIP3
HLA-F	PPA1
LOC100507053	STK38L
TNFRSF14	IFITM2
TRMT61A	GALT
GABRE	UACA
SEMA4C	SLC27A3
CTDNEP1	SLC25A29
LMBR1L	NXF1
LOC401320	RNU6ATAC
SNORA52	ITGA2
LINC00963	C1RL
NINJ1	SNORA37
CACHD1	TIMM17A
SMYD5	ARAP1
FAM102A	LOC155060
HIST2H2BE	SCNN1D
ENOX1	EXTL1
DHX58	MTMR9LP
HMGA1	MRPS10
NAT9	MICALL2
IL17RC	LINC00839
HIST1H4B	SNORD94
DDIT4L	IDI1
LOC155060	MAP3K7CL
GPRC5B	VARS2
NAGK	SEMA4C
PIGC	CLIC4
P4HTM	HMGCR
SCARNA17	NALCN
TCN2	GPR180
LRRC14	CCDC71L
MTMR11	SPDL1
FAM101B	DDAH1
STEAP1	TMEM87B
PIGV	TSPYL4
ACAP3	KAT8
HIST1H4H	ENAH
EMP2	LOC100506639
HELZ2	PDGFRB
H1FX	MN1
NTPCR	COL14A1
KAZALD1	PCSK5
GPR137B	CAPZA1
SNORA68	ALKBH2
HEMK1	RPS6KA6
KCTD7	NINJ1
WDR34	ATP6V1E1
AIFM2	SNORD8
LINC00839	KIAA1671
ANGPT1	PI4K2B
FDXR	CPSF4
PHF1	OLFML3
SNORA64	PCDHGA7
YPEL3	RCAN1
TMEM261	ADAMTS13
SNORA18	GFPT1
CYB561D1	CACNA2D1
C1RL-AS1	SMTN
PLEKHF1	DIAPH3
SNHG7	SNORD15B
CYBA	HEIH
MIAT	OSTM1
ZNF219	SNHG7
CYP27A1	GYPC
TMEM200B	SEC23A
FZD8	COPB2
IRF1	RFX2
SAT2	FRMD4A
EPB41L4A-AS1	CTNS
MCM7	RNF138P1
MRPS6	ARHGEF37
SNORD94	ABCB6
SPR	FAM131B
SNORA57	MAD2L1
TMEM140	TCN2
MIRLET7BHG	TMEM91
BAG1	HAUS7
FMN1	CALU
UNKL	ARRDC1-AS1
WTIP	PAXIP1-AS1
MTMR9LP	SLC29A1
HCFC1R1	RCAN3
AGTRAP	SCARNA21
SLC48A1	AKR1C2
TAPBPL	ATP2C1
ABHD16A	TBC1D16
MFSD5	PHTF2
GSDMD	C17orf58
SNORA12	BTBD19
EML3	PBX1
DUSP6	LRP8
SNORA49	OGFOD1
TSKU	VAMP5
LAMTOR4	PPP1R13L
CPXM2	PCBP1-AS1
GNG11	HIGD1A
BOC	SPOCD1
ORAI3	CYGB
CRABP2	ITGA4
EMX2OS	ZNF783
BLVRB	CLN3
CNPPD1	MFAP3L
PCED1A	CBX8
PSMB8	EIF2AK4
MUM1	IRS2
FAM118A	EPB41L4A-AS1
TEF	EML3
C1orf216	CCDC74A
NQO2	GIGYF1
SCARNA9	SNORA6
SNORD22	FAM49A
CYB561	C10orf88
PTPRU	CARHSP1
ABHD14B	TMEM220
SNORA23	C14orf93
LYNX1	C1orf101
TAP1	VKORC1L1
CALHM2	UBALD1
EVA1B	CUTC
C11orf95	MLLT11
ZNF521	PRX
TMEM204	TAS2R20
RHBDF1	APBB3
SNORA8	SIRT3
COPRS	PHYHD1
IER5L	DVL2
S1PR2	APOLD1
LETMD1	PSMD14
B4GAT1	COMMD8
CDC42EP4	IL33
FLCN	DDAH2
RXRA	PDIA6
AKR1C1	RAB3IL1
CMTM3	DCTN5
MRPS18B	ADCK4
THRB	TNFRSF10D
ORAI2	NCAPD3
SCARNA6	NQO2
CEBPB	BPGM
RNASE4	B3GALNT1
BRI3	SPACA6P
SNX21	FBLN1
LINC01578	ZFPM2
GYPC	HR
GIGYF1	HMOX1
NXF1	DTX4
TCTN1	TGM2
TMEM147	C16orf87
ST3GAL5	CERS4
CCBE1	C11orf95
TMEM98	C14orf37
TMEM109	C6orf47
PKIG	MRPS18B
CTDSP1	P2RX7
SNORA74A	ZNF883
TTC7A	STAG3L5P-PVRIG2P-PILRB
PTCHD4	WDR90
SETBP1	DKK1
KLHL21	SCARNA7
DUT	SFXN3
SNORA48	PCDH18
PRELP	WDR91
C14orf132	STOM
PLAC9	SNORA48
CDIPT	CDK20
RPL39	FAM177A1
SNORA74B	RNU2-2P
FLOT1	FBL
IFITM1	ARHGAP31
SOD3	DPH3
IFITM2	GLO1
DPT	DCAF13
NYNRIN	IL17RD
C10orf54	NLE1
RAP2B	CYP1B1
PLIN2	LYPD6
METTL7A	FBXL7
TPBG	COL4A5
PTGER3	PPM1D
MAN1C1	LOC728743
KLF4	SLC2A9
OAF	MYO1B
FUT8	AGAP3
C1RL	TSKU
CEBPD	ADCY3
CSF1	ATP6V0E2
SCARNA21	ZNF581
NFATC4	KIAA0226L
AKR1C2	ADAMTS6
IRS2	MAP1B
ARRDC3	PLD2
JTB	GFM2
SMPDL3A	GLTSCR2
IGF1	SNORA74B
SNORD97	METTL12
SNORD10	LOC646762
HIST1H1C	NDRG1
SDC4	CLSTN2
SCARNA5	SNORA49
RNU4-1	HOXC4
LY6E	COQ10B
GLUL	MOB1B
RNU5A-1	SCARNA1
TBC1D16	KPNA3
TNFAIP2	WDR44
CFD	WDR34
ATRAID	P4HA1
GAS1	GPX4
IFI6	HSPA8
NDRG1	FKBP14
KCND2	SNORA63
HMCN1	OCLN
CCDC71L	PLA2G6
CDON	TMCO6
PBX1	PRIM2
S100A4	MYBL1
TWIST2	PHF1
DNM3OS	YPEL3
ARPC1B	RNF207
IL33	ZNF219
GPX4	MAP1A
CTDSP2	MAP1LC3C
DHRS3	SNX25
OLFML3	TTC7A
SRPX	ACSL4
CREG1	LRP12
ELN	AMY2B
BASP1	MCFD2
SNORA63	DDX51
SNORD3A	ASAP3
MXRA8	SNX33
PCOLCE	IRF1
SLC39A8	ATL1
IGFBP6	POLR3G
FMOD	SNORA22
TGFBR2	FUZ
SQSTM1	TWF1
SFRP1	ABCC3
S100A6	STMN1
SEPP1	GMPR
THY1	GAS2L3
RNU4-2	SNORA12
WISP2	MIR21
GJA1	DDX1
FBLN1	TPMT
SNORA73B	TRIM65
C1R	MID1IP1
C1S	CYP51A1
RNU2-2P	ELOVL6
MMP2	RCN1
COL6A3	RNU4-1
DCN	SNORD76
RN7SL1	MPRIP
LZTS1	KPNA4
MGAM	PVT1
ZNF215	IFI6
CSRNP3	RAD51D
PPP1R14A	ADCK3
SH3RF2	EIF5A2
KBTBD8	PICALM
KCNA3	STX12
CCDC81	GMDS
SLC7A7	TMED7
DMRTA1	ENDOD1
C4orf33	ARHGAP6
DYNC1I1	SCARNA5
STK26	FH
SGK223	EVA1A
MYBL1	POGLUT1
APLP1	ACBD4
LUZP2	TYSND1
PRELID2	VAMP2
WDR66	PIK3IP1
SYTL4	CMTM3
CELSR2	SERPINI1
GALNT18	B4GAT1
CDKL5	FBXO44
SRGAP2C	FAM102A
FKBP5	SCARNA6
CASKIN2	CALM2
KRT80	SNAPC3
PADI2	APOE
LYPD6	PDCD10
NOMO2	TRIM52-AS1
FAM60A	SNORA20
CCDC148	ME1
MELK	TYMP
MYEF2	SDC3
RCAN3	SERPINB9
ICAM2	CCNA2
COPG2IT1	LOC100507053
SPINT2	E2F7
CCNB1	AEBP1
NUDT11	HMGCS1
POLR3G	JDP2
EXTL1	FCGRT
NTM	MMP2
MZT1	ANXA6
BAIAP2L1	ATHL1
ZNF597	LOC101929147
KIF23	SSR3
FAR2	STAT5A
PDE10A	TPM2
THAP2	H1FX
RBM24	RARA
ST6GAL1	COG6
C10orf12	SNORD3A
C16orf87	LDB1
PBLD	AKNA
LRP8	ZNF446
MICU3	RRNAD1
MBLAC2	CDC6
KLF5	SRPX2
TIAM1	ANXA2P2
OLR1	MTURN
SLC24A3	WFDC21P
ZNF883	SQLE
CHSY3	TMEM216
PPAT	LINC00938
CCDC110	PGM2L1
UPRT	ATP13A3
ZNF850	METTL7A
C5orf30	SNORA32
PGM2L1	STARD5
CRY1	MTHFR
CLTCL1	PPIL6
FAM49B	SNORA23
ACTC1	JUNB
DYSF	GAS1
PAX8-AS1	PSMG3-AS1
TLR4	ITM2C
ZNF626	FOXRED2
TBC1D1	MFSD7
KIAA1671	PMVK
CCSAP	ZDHHC1
CDK8	FAM49B
OCLN	STK39
EVA1A	STAT1
PGM2	FOS
OTUD6B	FAM193B
ZBTB18	ECSIT
LLPH	ZNF688
GULP1	FARP1
SYNM	HSPB2
CTPS1	PLXNA4
HACD2	TIAM1
HOMER1	IGFBP7
ACAT2	VMAC
GAN	ARNTL2
TRIM59	CDC27
UBASH3B	PQLC2
NALCN	MRI1
GDF6	PLSCR1
ATAD2	SLC8B1
TTLL7	EPT1
EIF4E	CCT8
FMN2	RELB
B3GNT2	MUTYH
RRP15	CYP26B1
RAB11FIP1	TMEM204
TDG	ZCWPW1
SLFN12	GDF6
TPMT	LDHB
ARSK	TGFBR2
MAP3K7CL	STAT4
STYX	CALHM2
KCNT2	ZNF358
TBC1D12	ZNRD1
TRUB1	A4GALT
PTPRJ	CYCS
AGRN	FAM84B
LYPLA1	PRDM11
ATP10A	IFITM3
ARHGAP31	DNAJA4
WDR44	SNORA7B
MOB1B	MAP3K12
NEDD9	RN7SK
DIAPH3	APLN
MFAP3L	DENND4B
SGPP1	HSPA4
PRKAG2	MAN2C1
PDLIM3	ITFG1
PEX13	MZT1
DTD2	PRR5
CEP63	SLC31A1
PACSIN2	CAPS
PCDH1	POU6F1
FRMD4A	CTSF
NOMO1	BASP1
SLMO2	IER2
EZR	TNFRSF14
PDCD10	SNORA4
EOGT	QPCT
DGKH	GSKIP
STK39	LOC100506725
FAM177A1	ORAI3
SYNPO	CREB3L4
MYH2	JUN
HLCS	AGTRAP
ANP32E	ARHGAP11A
KRAS	TMEM147-AS1
OCRL	NAT1
NUPL1	GALNT5
BAMBI	C10orf54
PHTF2	KIF11
TRPC4	CDK4
SLC12A2	S1PR2
FH	FLOT1
EBNA1BP2	PDIA5
SGTB	PPP1R15A
SYTL2	FBXL14
UBE2V2	FBLN2
TP53BP2	GMFB
KCNMA1	ADAMTS12
GEM	SMYD2
BTBD10	ACAT2
SPRED1	MTMR11
HMGCS1	C11orf71
SLC25A4	CDH2
CD2AP	UBA6
WWP2	TP53TG1
COL4A5	MICAL2
GLIPR1	HDAC4
PPP6C	PPAT
KRT34	TVP23B
CDC73	SH3RF1
CASP3	DYNC1LI2
PPP1R2	SRGN
KCNE4	DBP
HMGCR	ZFP36
PRKACB	CASK
HIVEP1	SYNM
NIFK	SETBP1
ARL5A	GALNT7
CNN1	SEC11C
SLAIN2	ANLN
ASAP2	FDXR
TUFT1	USP13
SORBS2	SGPP1
SLC20A2	COQ10A
IDI1	CIART
C5orf24	ARL4D
ADAMTS12	CLTC
SQLE	GUSBP11
ALDH1B1	ANXA2
STAM2	SNORA8
FAM91A1	KCNK6
SPIRE1	PITPNM2
ATP6V1D	DIAPH1
EIF3J	TTC39B
NEXN	CFH
SLMAP	TNC
PRPS1	SNX21
MAP3K7	HACD2
GTPBP4	CYB5A
STK38L	UHMK1
NDFIP2	LDHA
TRIM37	SNORD17
EIF2AK4	MGAM
RNF141	ABI3BP
LEPR	VPS51
RSU1	RPL32P3
CUX1	SLC15A3
USP25	ECM2
PITRM1	RRN3
NIPAL3	SNORA53
PRKAA1	LMAN1
LRRFIP1	MAP2
SNAP23	FCHSD2
SCAMP1	FAT3
ENDOD1	KAT2A
RNF6	RACGAP1
OSTM1	AURKA
TCEAL4	LYPLA1
PTP4A1	MSMO1
CFL2	CCT2
NR2F2	MSRB3
NUAK1	ARRDC2
CAV2	INPP5E
MAGI1	GPX7
GNAQ	ITPKC
CSRP1	CTNNAL1
KLF9	BCL6
NF2	STAM2
NCOA7	ACAN
TWF1	STON2
GOPC	STARD4
REEP3	ZNF569
QKI	DHX58
STX12	TRIM59
PALLD	TNPO1
WSB2	PSMB9
JADE1	TNFAIP3
PTPRM	RPS16
FYTTD1	SNORA27
MPRIP	CCDC84
HSD17B12	OSGEP
CCT8	C19orf44
HSPA13	SLC37A4
ACSL4	SNORA52
MSRB3	ETHE1
EPS15	TMEM200A
F2R	CYP27A1
GALNT1	RIMS3
TMED7	SLC12A8
CDH2	HIST1H4B
CFAP97	ABHD14B
GNB4	GLIS2
COL11A1	ATP11C
NTN4	CENPE
PREPL	THTPA
SDC2	RGS4
TMEM123	CTH
ACTR3	DNM3OS
CORO1C	PRC1
COL8A1	CEBPB
ACTN4	HOMER1
ACTR2	ZDHHC14
FAM126A	CYLD
CTNNAL1	MORN1
G3BP2	COPB1
MSN	GPR153
CFH	CSE1L
OXTR	IGFBP6
EIF2S2	DHX34
GFPT1	PLCD3
CAP1	LRFN4
MAP1A	TMEM39B
ATP10D	HEMK1
PICALM	GREB1L
KPNB1	SPTLC2
DCTN1	FLNC
ANTXR1	MAP4K2
KCTD20	BCAT1
SCN9A	PLOD2
MBNL1	C9orf142
NARS	KCNE4
LDHB	ACTR3
MORF4L2	SNRPA
FLNB	FRAT2
FERMT2	SCAMP1
TGFBR1	SERPINA3
ENAH	BAHCC1
ACTN1	FBXO17
DDAH1	SLC25A19
CNN3	FHL1
MICAL2	TPM1
KIF5B	AQP1
PKD2	RSG1
TAX1BP1	PCOLCE
PXDN	MANBA
ACTA2	AFAP1
COL4A2	OTUD6B
CYP1B1	TRIP13
FLNC	STAG3L2
ATP13A3	NR2F1
TPM1	UBXN11
MYH10	KCTD20
NEK7	LGMN
MYL12A	PRELP
TPM2	ITGB1
COL4A1	KDM6B
LMO7	IL15RA
TAGLN	HIF1A
HIF1A	ATF5
CRIM1	SNORA5A
MYH9	TAX1BP1
TPM4	B3GNT2
MAP1B	ADAM19
FLNA	C5orf56
CALD1	UBE2V2
	SNORA9
	TAZ
	IL6
	OPHN1
	SLC25A45
	PHF6
	COL4A1
	ATP8B1
	MAPRE1
	PLEKHM1
	C3orf18
	REEP3
	GALNT18
	ZNF785
	MORF4L2
	ADAM9
	OGG1
	CCNE1
	DAB2IP
	SNORA67
	PALM
	GALNT10
	ZHX2
	SNORA40
	NAP1L3
	AP5M1
	SNORA64
	ZNF395
	PKI55
	KIAA1456
	SYTL4
	NBEAL2
	GEN1
	OSER1-AS1
	C5orf45
	ECT2
	RTKN
	RANGRF
	HENMT1
	PLEKHG2
	HAS2
	CLCN5
	SCOC
	SLC12A2
	COL4A2
	SEL1L3
	MYL5
	OLFML1
	WSB2
	CLASP2
	FAM73A
	CSF2RB
	ARSK
	SNORA45A
	CSRP1
	ACTN1
	PWARSN
	SDC4
	FAM98C
	WTIP
	AMDHD2
	SNORD10
	RNY1
	BMS1P6
	BCL3
	ACSS1
	UBE2L6
	MAN2A1
	PTPRU
	FAM91A1
	CCNC
	ISLR
	MFSD5
	SNHG10
	TPP1
	PHLPP1
	SERPINE1
	KCNK15
	UBE2T
	NDFIP2
	RNF141
	NIPA1
	PIK3R3
	TRIM35
	BOC
	SAT2
	HIST1H4H
	TAPBPL
	MARK1
	PLEKHH3
	ISYNA1
	RNASE4
	NAALADL1
	NR4A1
	SVEP1
	IFI30
	MACROD1
	SNORA73B
	ECI1
	RABL2B
	CDK6
	SLC43A3
	MFAP4
	HIPK2
	ZNF74
	CRNDE
	PHGDH
